# Supplementary material for: Magnetic Ion Imprinted Polymers (MIIPs) for Selective Extraction and Preconcentration of Sb(III) from Environmental Matrices
Source: Polymers (Basel). 2021 Dec 22;14(1):21. doi: 10.3390/polym14010021 (PMC8747241; doi:10.3390/polym14010021)
Supplement: Supplementary file 1 [file polymers-14-00021-s001.zip]

Archive with 1 entries (1 files):
- polymers-1514117-supplementary.pdf
